# Supplementary material for: Structural Basis of Cysteine Ligase MshC Inhibition by Cysteinyl-Sulfonamides
Source: Int J Mol Sci. 2022 Dec 1;23(23):15095. doi: 10.3390/ijms232315095 (PMC9736012; doi:10.3390/ijms232315095)
Supplement: Supplementary file 1 [file ijms-23-15095-s001.zip]

Archive with 1 entries (1 files):
- ijms-2058493-supplementary.pdf
